# Supplementary material for: Structural basis of epilepsy-related ligand–receptor complex LGI1–ADAM22
Source: Nat Commun. 2018 Apr 18;9:1546. doi: 10.1038/s41467-018-03947-w (PMC5906670; doi:10.1038/s41467-018-03947-w)
Supplement: Supplementary file 4 — Supplementary Data 1 [file 41467_2018_3947_MOESM4_ESM.xlsx]

## Sheet: Sheet1
Primer #	Primer Name	Primer Sequence (5' to 3')	Description
LGI1 (37-557)-His expression
1	XhoI-Igk -F	CTAGCTCGAGCCACCATGGAGACAGACACACTCCTGC	forward primer to subclone human Igk-LGI1 sequence with His6 tag into pEBMulti-neo vector
2	hLGI1-6His-NotI -R	ATTCGCGGCCGCTTAGTGATGGTGATGGTGGTGCTTTGCGCTTAAGTCAACTATGACATG	reverse primer to subclone human Igk-LGI1 sequence with His6 tag into pEBMulti-neo vector
LGI1 (1-557)-3’UTR expression
3	kozak hLGI1 EcoRI -F	GCTAGAATTCGACTGCATGGAATCAGAAAGAAGCAAAAG	forward primer to subclone human LGI1 sequence with 3'UTR into pEGFP-N2 vector
4	hLGI1 3'UTR EcoRI -R	GCTAGAATTCTTTATGAAAGAAAATGTAAACAT	reverse primer to subclone human LGI1 sequence with 3'UTR into pEGFP-N2 vector
LGI1 (1-557)-His 3’UTR expression
5	hLGI1 -6His-3’UTR -F	CATGTCATAGTTGACTTAAGCGCAGGAGGACATCATCACCATCACCATTGAGACACCAAATTCTGTGGCTGC	forward primer to subclone His6 tag into pEGFP-N2 vector. It also contains the 5' sequence of human LGI1 and 3'UTR
6	hLGI1 -6His-3’UTR -R	GCAGCCACAGAATTTGGTGTCTCAATGGTGATGGTGATGATGTCCTCCTGCGCTTAAGTCAACTATGACATG	reverse primer to subclone His6 tag into pEGFP-N2 vector. It also contains the 3' sequence of human LGI1 and 3'UTR
LGI1 LRR (37-223)-His expression
7	XhoI-Igk -F	CTAGCTCGAGCCACCATGGAGACAGACACACTCCTGC	forward primer to subclone human Igk-LGI1 LRR sequence with His6 tag into pEBMulti-neo vector
8	hLGI1(223)-6His-NotI -R	ATTCGCGGCCGCTTAGTGATGGTGATGGTGGTGCTTAATGATGCAATCGAAATCCTTCG	reverse primer to subclone human Igk-LGI1 sequence with His6 tag into pEBMulti-neo vector
LGI1 EPTP (224-557)-His expression
9	XhoI-Igk -F	CTAGCTCGAGCCACCATGGAGACAGACACACTCCTGC	forward primer to amplify the megaprimer coding Igk signal sequence with LGI1 EPTP annealing site
10	Igk-hLGI1(224) -R	GTGACGCGGCCCAGCCGGCCACAGAATTTGCAAAGTCTCAAGACC	reverse primer to amplify the megaprimer coding Igk signal sequence with LGI1 EPTP annealing site
11	hLGI1-6His-NotI -R	ATTCGCGGCCGCTTAGTGATGGTGATGGTGGTGCTTTGCGCTTAAGTCAACTATGACATG	reverse primer to subclone human Igk-LGI1 EPTP sequence with His6 tag into pEBMulti-neo vector
ADAM22 ECD (1-729) expression
12	XhoI-hADAM22 -F	CTAGCTCGAGCCACCATGCAGGCGGCAGTGGCTGTG	forward primer to subclone humanADAM22 sequence into pEBMulti-neo vector
13	hADAM22(729)-6His-NotI -R	ATTCGCGGCCGCTTAGTGATGGTGATGGTGGTGCTTGCCAGACAGAGTGATACCAGTC	reverse primer to subclone humanADAM22 sequence into pEBMulti-neo vector
ADAM22 ECD (1-729)-His expression
14	XhoI-hADAM22 -F	CTAGCTCGAGCCACCATGCAGGCGGCAGTGGCTGTG	forward primer to subclone humanADAM22 with His6 tag sequence into pEBMulti-neo vector
15	hADAM22(729)-6His-NotI -R	ATTCGCGGCCGCTTAGTGATGGTGATGGTGGTGCTTGCCAGACAGAGTGATACCAGTC	reverse primer to subclone humanADAM22 with His6 tag sequence into pEBMulti-neo vector
ADAM22 ECD (35-729)-FLAG expression
16	hADAM22 103 BamHI -F	GCTAGGATCCGAGCTAGAGAAGAGGAAGGAAAA	forward primer to subclone human ADAM22 sequence into pAP tag5 vector
17	hADAM22 2187-FLAG BamHI -R	TAGCGGATCCCTACTTGTCGTCGTCATCCTTGTAGTCACCTCCGCCAGACAGAGTGATACCAGTCTT	reverse primer to subclone human ADAM22 sequence into pAP tag5 vector vector containing C-terminal FLAG tag
ADAM23 ECD (61-729)-FLAG expression
18	hADAM23 181 BglII -F	GCTAAGATCTCGGCCCCGCGCCTGGGGGGCTGC	forward primer to subclone human ADAM23 sequence into pAP tag5 vector
19	hADAM23 2370-FLAG BglII -R	GCTAAGATCTCTACTTGTCGTCGTCATCCTTGTAGTCACCTCCGGCACTAGGACCCTTGGGTCCTT	reverse primer to subclone human ADAM23 sequence into pAP tag5 vector vector containing C-terminal FLAG tag
LGI1 mutagenesis
20	hLGI1 F256A -F	ATGTAGTCATCGCTCAGCCTGCTACTGGAAAATGCATTTTCC	forward primer to mutate human LGI1 Phe256 to Alanine
21	hLGI1 F256A -R	GGAAAATGCATTTTCCAGTAGCAGGCTGAGCGATGACTACAT	reverse primer to mutate human LGI1 Phe256 to Alanine
22	hLGI1 V284A -F	CATTACAGGCACATCCACTGCAGTATGCAAGCCTATAGTCA	forward primer to mutate human LGI1 Val284 to Alanine
23	hLGI1 V284A -R	TGACTATAGGCTTGCATACTGCAGTGGATGTGCCTGTAATG	reverse primer to mutate human LGI1 Val284 to Alanine
24	hLGI1 L302A -F	TCTATGTTATTGTGGCCCAGGCGTTTGGTGGCTCTCACATCTA	forward primer to mutate human LGI1 Leu302 to Alanine
25	hLGI1 L302A -R	TAGATGTGAGAGCCACCAAACGCCTGGGCCACAATAACATAGA	reverse primer to mutate human LGI1 Leu302 to Alanine
26	hLGI1 R330A -F	ATATTGAAATTCTCAAAATCGCAAAACCCAATGACATTGAAAC	forward primer to mutate human LGI1 Arg330 to Alanine
27	hLGI1 R330A -R	GTTTCAATGTCATTGGGTTTTGCGATTTTGAGAATTTCAATAT	reverse primer to mutate human LGI1 Arg330 to Alanine
28	hLGI1 K331A -F	TTGAAATTCTCAAAATCCGAGCACCCAATGACATTGAAACAT	forward primer to mutate human LGI1 Lys331 to Alanine
29	hLGI1 K331A -R	ATGTTTCAATGTCATTGGGTGCTCGGATTTTGAGAATTTCAA	reverse primer to mutate human LGI1 Lys331 to Alanine
30	hLGI1 K330A_K331A -F	ATATTGAAATTCTCAAAATCGCAGCACCCAATGACATTGAAACAT	forward primer to mutate human LGI1 Arg330 to Alanine and Lys331 to Alanine
31	hLGI1 K330A_K331A -R	ATGTTTCAATGTCATTGGGTGCTGCGATTTTGAGAATTTCAATAT	reverse primer to mutate human LGI1 Arg330 to Alanine and Lys331 to Alanine
32	hLGI1 K353A -F	TTGTTGTTGCTGACAGTTCAGCAGCTGGTTTTACTACCATTT	forward primer to mutate human LGI1 Lys353 to Alanine
33	hLGI1 K353A -R	AAATGGTAGTAAAACCAGCTGCTGAACTGTCAGCAACAACAA	reverse primer to mutate human LGI1 Lys353 to Alanine
34	hLGI1 R378A -F	AATCCTTACACGCGTGGTACGCGGACACTGATGTGGAATATC	forward primer to mutate human LGI1 Arg378 to Alanine
35	hLGI1 R378A -R	GATATTCCACATCAGTGTCCGCGTACCACGCGTGTAAGGATT	reverse primer to mutate human LGI1 Arg378 to Alanine
36	hLGI1 Y433A -F	TTCCTAACATGGAGGATGTGGCCGCAGTGAAGCACTTCTCAG	forward primer to mutate human LGI1 Tyr433 to Alanine
37	hLGI1 Y433A -R	CTGAGAAGTGCTTCACTGCGGCCACATCCTCCATGTTAGGAA	reverse primer to mutate human LGI1 Tyr433 to Alanine
38	hLGI1 M477A -F	GGATGCCATCGCGAGGATCCGCGGTGTTCCAGCCTCTTCAAA	forward primer to mutate human LGI1 Met477 to Alanine
39	hLGI1 M477A -R	TTTGAAGAGGCTGGAACACCGCGGATCCTCGCGATGGCATCC	reverse primer to mutate human LGI1 Met477 to Alanine
40	hLGI1 R474Q -F	AGAGGATGCCATCGCGAGGATCCATGGTGTT	forward primer to mutate human LGI1 Arg474 to Glutamine
41	hLGI1 R474Q -R	AACACCATGGATCCTCGCGATGGCATCCTCT	reverse primer to mutate human LGI1 Arg474 to Glutamine
42	hLGI1 R407C -F	TCTAGTAGTTCCCAGTGTCCTGTAATTTATC	forward primer to mutate human LGI1 Arg407 to Cysteine
43	hLGI1 R407C -R	GATAAATTACAGGACACTGGGAACTACTAGA	reverse primer to mutate human LGI1 Arg407 to Cysteine
44	hLGI1 R470A -F	CCTCGTTCCAGGATATTCAGGCGATGCCATCGCGAGGATCCA	forward primer to mutate human LGI1 Arg470 to Alanine
45	hLGI1 R470A -R	TGGATCCTCGCGATGGCATCGCCTGAATATCCTGGAACGAGG	reverse primer to mutate human LGI1 Arg470 to Alanine
46	hLGI1 R76A -F	ATCCTTTGTGGCATCTGGTTTT	forward primer to mutate human LGI1 Arg76 to Alanine
47	hLGI1 R76A -R	AAAACCAGATGCCACAAAGGAT	reverse primer to mutate human LGI1 Arg76 to Alanine
ADAM22 mutagenesis
48	hADAM22 E359A -F	GAAAGGAGGAGGCGTGAATGCATTTGGGAAAACTGATTTAA	forward primer to mutate human ADAM22 Glu359 to Alanine
49	hADAM22 E359A -R	TTAAATCAGTTTTCCCAAATGCATTCACGCCTCCTCCTTTC	reverse primer to mutate human ADAM22 Glu359 to Alanine
50	hADAM22 W398D -F	AATGTAAATGCGAGGACACGGACTCCGGGTGCATAATGGGAGA	forward primer to mutate human ADAM22 Trp398 to Asparate
51	hADAM22 W398D -R	TCTCCCATTATGCACCCGGAGTCCGTGTCCTCGCATTTACATT	reverse primer to mutate human ADAM22 Trp398 to Asparate
52	hADAM22 D405A -F	GTCCGGGTGCATAATGGGAGCCACTGGCTATTATCTTCCTA	forward primer to mutate human ADAM22 Asp405 to Alanine
53	hADAM22 D405A -R	TAGGAAGATAATAGCCAGTGGCTCCCATTATGCACCCGGAC	reverse primer to mutate human ADAM22 Asp405 to Alanine
54	hADAM22 Y408A -F	GCATAATGGGAGACACTGGCGCTTATCTTCCTAAAAAGTTCA	forward primer to mutate human ADAM22 Tyr408 to Alanine
55	hADAM22 Y408A -R	TGAACTTTTTAGGAAGATAAGCGCCAGTGTCTCCCATTATGC	reverse primer to mutate human ADAM22 Tyr408 to Alanine
56	hADAM22 Y409A -F	TAATGGGAGACACTGGCTATGCTCTTCCTAAAAAGTTCACCC	forward primer to mutate human ADAM22 Tyr409 to Alanine
57	hADAM22 Y409A -R	GGGTGAACTTTTTAGGAAGAGCATAGCCAGTGTCTCCCATTA	reverse primer to mutate human ADAM22 Tyr409 to Alanine
58	hADAM22 Y408A_Y409A -F	GCATAATGGGAGACACTGGCGCTGCTCTTCCTAAAAAGTTCACCC	forward primer to mutate human ADAM22 Tyr408 to Alanine and Tyr409 to Alanine
59	hADAM22 Y408A_Y409A -R	GGGTGAACTTTTTAGGAAGAGCAGCGCCAGTGTCTCCCATTATGC	reverse primer to mutate human ADAM22 Tyr408 to Alanine and Tyr409 to Alanine
Transgenic mice genotyping
60	Lgi1 WT -F	CAGATCCTTTGTGAGATCTGGTT	forward primer for genotyping of mouse Lgi1 WT allele
61	Lgi1 null -F	AGCGCATCGCCTTCTATCGCCTTC	forward primer for genotyping of mouse Lgi1 KO allele
62	Lgi1 WT -R	AGAAGGCTTATCCGAATACATGCC	reverse primer to for genotyping of mouse Lgi1 WT allele
63	Lgi1 FLAG-6His -F	GCTTGACCAGATTCATTGGCGACT	forward primer for genotyping of FLAG-His6 tagged-Lgi1 transgene
64	Lgi1 FLAG-6His -R	CTAATGGTGATGGTGATGATGACC	reverse primer to for genotyping of of FLAG-His6 tagged-Lgi1 transgene
